# Supplementary material for: Banana Peel Powder Biosorbent for Removal of Hazardous Organic Pollutants from Wastewater
Source: Toxics. 2023 Aug 1;11(8):664. doi: 10.3390/toxics11080664 (PMC10459949; doi:10.3390/toxics11080664)
Supplement: Supplementary file 1 [file toxics-11-00664-s001.zip]

Archive with 1 entries (1 files):
- toxics-2509845-supplementary.pdf
